# Supplementary material for: Impact of process temperature and organic loading rate on cellulolytic / hydrolytic biofilm microbiomes during biomethanation of ryegrass silage revealed by genome-centered metagenomics and metatranscriptomics
Source: Environ Microbiome. 2020 Mar 2;15:7. doi: 10.1186/s40793-020-00354-x (PMC8067321; doi:10.1186/s40793-020-00354-x)
Supplement: Supplementary file 1 — Additional file 1. Statistics of 16S rRNA gene sequence analysis. [file 40793_2020_354_MOESM1_ESM.xlsx]

## Sheet: Table S1
		Temperature		Mesophil (37 °C)										Thermophil (55 °C)										Total
		Organic loading rate (OLR)		Low OLR (500 g silage)					Increased OLR (1,500 g silage)					Low OLR (500 g silage)					Increased OLR (1,500 g silage)
		HR biofilm sample		M1OLR500		M2OLR500			M1OLR1500		M2OLR1500			T1OLR500		T2OLR500			T1OLR1500		T2OLR1500
		Raw reads [no. of sequence pairs]		496239		487872			143163		280679			485008		215030			175130		184722			2467843
		Trimmomatic [no. of sequence pairs]		495739		487291			142898		280173			483670		214286			174605		184377			2463039
		Flash [no. of uncombined sequence pairs]		265415		265621			80426		162074			236887		103217			83766		100956			1298362
		Flash [no. of combined sequence pairs]		230324		221670			62472		118099			246783		111067			90839		83421			1164675
		QIIME [no. of QC passed sequence pairs]		230200		221545			62421		118020			246642		110990			90773		83367			1163958
		No. of sequence pairs grouped into OTUs		214455	1	206439	1		57726	1	108492	1		230030	1	102951	1		85363	1	77248	1		1082704	1
		Assigned sequences	Superkingdom	214361	0.999562	206366	0.999646		57718	0.999861	108336	0.998562		230030	1	102951	1		85359	0.999953	77248	1		1082369	0.999691
			Phylum	214339	0.999459	206331	0.999477		57711	0.99974	108319	0.998405		230030	1	102950	0.99999		85357	0.99993	77248	1		1082285	0.999613
			Class	214225	0.998928	206224	0.998959		57587	0.997592	108250	0.997769		230025	0.999978	102945	0.999942		85355	0.999906	77246	0.999974		1081857	0.999218
			Order	212514	0.990949	204523	0.990719		57113	0.989381	106707	0.983547		173633	0.754828	74953	0.728045		73361	0.8594	58572	0.758233		961376	0.88794
			Family	211792	0.987582	203597	0.986233		56981	0.987094	106396	0.980681		171057	0.743629	73883	0.717652		72511	0.849443	58028	0.751191		954245	0.881354
			Genus	155209	0.723737	143078	0.693076		34240	0.593147	73187	0.674584		140000	0.608616	57103	0.554662		60091	0.703947	53391	0.691164		716299	0.661583
		Unassigned sequences	Superkingdom	94	0.00043832	73	0.000353615		8	0.000138586	156	0.00143789		0	0	0	0		4	4.68587e-05	0	0		335	0.000309411
			Phylum	116	0.000540906	108	0.000523157		15	0.000259848	173	0.00159459		0	0	1	9.71336e-06		6	7.02881e-05	0	0		419	0.000386994
			Class	230	0.00107249	215	0.00104147		139	0.00240793	242	0.00223058		5	2.17363e-05	6	5.82802e-05		8	9.37174e-05	2	2.58906e-05		847	0.000782301
			Order	1941	0.00905085	1916	0.00928119		613	0.0106191	1785	0.0164528		56397	0.245172	27998	0.271955		12002	0.1406	18676	0.241767		121328	0.11206
			Family	2663	0.0124175	2842	0.0137668		745	0.0129058	2096	0.0193194		58973	0.256371	29068	0.282348		12852	0.150557	19220	0.248809		128459	0.118646
			Genus	59246	0.276263	63361	0.306924		23486	0.406853	35305	0.325416		90030	0.391384	45848	0.445338		25272	0.296053	23857	0.308836		366405	0.338417
		Shannon index		3.1		2.9			3.3		3.3			2.8		2.9			3.1		2.6
