# Supplementary material for: Impact of process temperature and organic loading rate on cellulolytic / hydrolytic biofilm microbiomes during biomethanation of ryegrass silage revealed by genome-centered metagenomics and metatranscriptomics
Source: Environ Microbiome. 2020 Mar 2;15:7. doi: 10.1186/s40793-020-00354-x (PMC8067321; doi:10.1186/s40793-020-00354-x)
Supplement: Supplementary file 2 — Additional file 2. Relative abundances of most abundant 16S rRNA gene sequences. [file 40793_2020_354_MOESM2_ESM.xlsx]

## Sheet: Table S2
		Taxonomic affiliation of determined 16S rRNA gene sequences				Relative abundance in corresponding 16S rRNA gene amplicon sequence datasets [%]1
						Mesophil (37 °C)						Thermophil (55 °C)
						Low OLR (500 g silage)			Increased OLR (1,500 g silage)			Low OLR (500 g silage)			Increased OLR (1,500 g silage)
						M1OLR500	M2OLR500		M1OLR1500	M2OLR1500		T1OLR500	T2OLR500		T1OLR1500	T2OLR1500
		Archaea	Euryarchaeota	Methanomicrobia	Methanosaeta	0.1	0.1		1.2	0.4		0.0	0		0	0
		Bacteria	Bacteroidetes	Bacteroidia	Bacteroides	4.1	7.1		3.8	1.7		0	0		0	0
					Ruminofilibacter	0.3	2.6		1.5	8.3		0.1	0.6		0.6	0
					Petrimonas	0.7	0.9		2.3	1.8		0	0		0	0
					Proteiniphilum	0.7	0.4		3.7	1.3		0	0		0.6	0
			Firmicutes	Clostridia	Clostridium cluster I	5.6	4.7		4.6	4		0.3	0.2		1.3	0.6
					Defluviitalea	0.1	0.9		1.8	4.8		23.8	17.3		19.7	18.3
					Anaerosporobacter	5	6		0.8	0.9		0	0		0	0
					Butyrivibrio	5	4.7		0.4	0.3		0	0		0	0
					Cellulosilyticum	15.2	12.4		7.8	5.7		0	0		0	0
					Epulopiscium	0.1	0.3		1.7	0.7		0	0		0	0
					Lachnoclostridium cluster X	1.5	0.3		0.2	0.5		0	0		0	0
					Lachnospira	3.7	3.4		6.5	0.5		0	0		0	0
					Mobilitalea	5.7	4.8		3.1	6.5		8.8	9.6		17.2	11.9
					Ruminiclostridium	0	0.1		0.3	0.4		13.6	13.8		13	12.2
					Ruminiclostridium cluster I	0	0.1		0	0		5.5	4.6		4.5	6.5
					Ruminococcus cluster I	11.4	9.7		7.1	16.6		0.2	0.3		2.5	0.5
					Halocella	0	0		0	0		1	1.1		1.3	8.2
				Tissierellia	Sedimentibacter	1.2	2.2		2.1	1.7		0	0.1		0.2	0.1
					Tepidimicrobium	0	0		0	0		1.5	1.5		2.4	2.4
	1 The value "0" represents values ≤ 0.05.
