# Supplementary material for: Impact of process temperature and organic loading rate on cellulolytic / hydrolytic biofilm microbiomes during biomethanation of ryegrass silage revealed by genome-centered metagenomics and metatranscriptomics
Source: Environ Microbiome. 2020 Mar 2;15:7. doi: 10.1186/s40793-020-00354-x (PMC8067321; doi:10.1186/s40793-020-00354-x)
Supplement: Supplementary file 3 — Additional file 3. Statistics of the obtained and processed metagenome and metatranscriptome sequences. [file 40793_2020_354_MOESM3_ESM.xlsx]

## Sheet: Table S3
		Sample			NGS1 raw results
							Metagenome			Metatranscriptome (HiSeq lane 1)			Metatranscriptome (HiSeq lane 2)
		Temperature [ºC]	OLR2 [g silage]	Sample name3	Direction		No. of reads	Bases [bp]		No. of reads	Bases [bp]		No. of reads	Bases [bp]
		First NGS run
		37	500	M1OLR500	Forward		1285293	386873193		9227564	931983964		6761372	682898572
					Reverse		1285293	386873193		9227564	931983964		6761372	682898572
				M2OLR500	Forward		1854238	558125638		8122016	820323616		9626772	972303972
					Reverse		1854238	558125638		8122016	820323616		9626772	972303972
			1500	M1OLR1500	Forward		1890721	569107021		21219138	2143132938		13733538	1387087338
					Reverse		1890721	569107021		21219138	2143132938		13733538	1387087338
				M2OLR1500	Forward		2186385	658101885		20468856	2067354456		8434605	851895105
					Reverse		2186385	658101885		20468856	2067354456		8434605	851895105
		55	500	T1OLR500	Forward		2028201	610488501		7192444	726436844		8920121	900932221
					Reverse		2028201	610488501		7192444	726436844		8920121	900932221
				T2OLR500	Forward		1137307	342329407		6960964	703057364		8681781	876859881
					Reverse		1137307	342329407		6960964	703057364		8681781	876859881
			1500	T1OLR1500	Forward		1337669	402638369		9271343	936405643		19831519	2002983419
					Reverse		1337669	402638369		9271343	936405643		19831519	2002983419
				T2OLR1500	Forward		1427293	429615193		20783180	2099101180		19723612	1992084812
					Reverse		1427293	429615193		20783180	2099101180		19723612	1992084812
		Second NGS run
		37	500	M1OLR500	Forward		1800330	540099000		9256821	934938921		6798019	686599919
					Reverse		1800330	540099000		9256821	934938921		6798019	686599919
				M2OLR500	Forward		2409377	722813100		8156337	823790037		9622212	971843412
					Reverse		2409377	722813100		8156337	823790037		9622212	971843412
			1500	M1OLR1500	Forward		2463869	739160700		21331075	2154438575		13837763	1397614063
					Reverse		2463869	739160700		21331075	2154438575		13837763	1397614063
				M2OLR1500	Forward		2857625	857287500		20596197	2080215897		8393937	847787637
					Reverse		2857625	857287500		20596197	2080215897		8393937	847787637
		55	500	T1OLR500	Forward		2723678	817103400		7221182	729339382		8904172	899321372
					Reverse		2723678	817103400		7221182	729339382		8904172	899321372
				T2OLR500	Forward		1582046	474613800		6935407	700476107		8662898	874952698
					Reverse		1582046	474613800		6935407	700476107		8662898	874952698
			1500	T1OLR1500	Forward		1792941	537882300		9310898	940400698		20017040	2021721040
					Reverse		1792941	537882300		9310898	940400698		20017040	2021721040
				T2OLR1500	Forward		1855766	556729800		20939564	2114895964		19862920	2006154920
					Reverse		1855766	556729800		20939564	2114895964		19862920	2006154920
		Total					61265478	18405937614		413985972	41812583172	0	383624562	38746080762
		1 next generation seqeuncing
		2 organic loading rate
		3 M1OLR500 = biological replicate 1, mesophilic, OLR 500
		M2OLR500 = biological replicate 2, mesophilic, OLR 500
		M1OLR1500 = biological replicate 1, mesophilic, OLR 1500
		M2OLR1500 = biological replicate 2, mesophilic, OLR 1500
		T1OLR500 = biological replicate 1, thermophilic, OLR 500
		T2OLR500 = biological replicate 2, thermophilic, OLR 500
		T1OLR1500 = biological replicate 1, thermophilic, OLR 1500
		T2OLR1500 = biological replicate 2, thermophilic, OLR 1500
