# Supplementary material for: Impact of process temperature and organic loading rate on cellulolytic / hydrolytic biofilm microbiomes during biomethanation of ryegrass silage revealed by genome-centered metagenomics and metatranscriptomics
Source: Environ Microbiome. 2020 Mar 2;15:7. doi: 10.1186/s40793-020-00354-x (PMC8067321; doi:10.1186/s40793-020-00354-x)
Supplement: Supplementary file 4 — Additional file 4. Taxonomic affiliations of metagenome-assembled genomes (MAGs) of this study originating from HR biofilms. [file 40793_2020_354_MOESM4_ESM.xlsx]

## Sheet: Table S4
	Metagenome- assembled genome (MAG)	Taxonomic affiliation (based on GDTB-TK results)						Completeness [%]	Contamination [%]	Strain heterogeneity [%]
		Superkingdom	Phylum	Class	Order	Family	Genus
	001	Unknown	Unknown	Unknown	Unknown	Unknown	Unknown	89.64	51.05	1.43
	002*	Bacteria	Firmicutes	Bacilli	Unknown	Unknown	Unknown	75.56	6.04	0
	003	Bacteria	Firmicutes	Clostridia	Clostridiales	Unknown	Unknown	28.92	1.72	0
	004	Bacteria	Firmicutes	Clostridia	Acetivibrionales	Ruminiclostridiaceae	Unknown	40.03	4.1	5.88
	005*	Bacteria	Firmicutes	Clostridia	Lachnospirales	Cellulosilyticaceae	Cellulosilyticum	81.14	8.84	5.26			s
	006	Unknown	Unknown	Unknown	Unknown	Unknown	Unknown	49.07	11.13	0
	007	Unknown	Unknown	Unknown	Unknown	Unknown	Unknown	93.84	26.86	1.75
	008	Bacteria	Firmicutes	Clostridia	Lachnospirales	Lachnospiraceae	Herbinix	39.57	2.26	16.67
	009	Unknown	Unknown	Unknown	Unknown	Unknown	Unknown	91.64	12	7.35
	010	Unknown	Unknown	Unknown	Unknown	Unknown	Unknown	73.82	32.9	32.65
	011	Unknown	Unknown	Unknown	Unknown	Unknown	Unknown	57.99	11.77	3.23
	012	Unknown	Unknown	Unknown	Unknown	Unknown	Unknown	67	13.83	1.75
	013	Bacteria	Bacteroidota	Bacteroidia	Bacteroidales	Dysgonomonadaceae	Proteiniphilum	29.74	3.43	0
	014	Unknown	Unknown	Unknown	Unknown	Unknown	Unknown	68.52	15.59	19.15
	015	Bacteria	Bacteroidota	Bacteroidia	Bacteroidales	Bacteroidaceae	Prevotella	23.61	0.47	0
	016	Unknown	Unknown	Unknown	Unknown	Unknown	Unknown	68.81	10.73	4
	017*	Bacteria	Bacteroidota	Bacteroidia	Bacteroidales	Bacteroidaceae	Prevotella	68.02	8.98	0
	018*	Bacteria	Firmicutes	Clostridia	Lachnospirales	Lachnospiraceae	Acetivibrio	68.5	3.65	40
	019	Unknown	Unknown	Unknown	Unknown	Unknown	Unknown	100	21.93	3.7
	020	Unknown	Unknown	Unknown	Unknown	Unknown	Unknown	0.001	0.00	0
	021	Bacteria	Firmicutes	Clostridia	Lachnospirales	Lachnospiraceae	Unknown	47.45	8.03	0
	022	Unknown	Unknown	Unknown	Unknown	Unknown	Unknown	69.55	33.72	1.05
	023	Unknown	Unknown	Unknown	Unknown	Unknown	Unknown	73.17	29.96	6.25
	024	Unknown	Unknown	Unknown	Unknown	Unknown	Unknown	53.43	16.11	6.38
	025	Unknown	Unknown	Unknown	Unknown	Unknown	Unknown	80.7	42.84	3.28
	026	Bacteria	Firmicutes	Clostridia	Acetivibrionales	Ruminiclostridiaceae	Ruminiclostridium	31.99	1.68	14.29
	027	Unknown	Unknown	Unknown	Unknown	Unknown	Unknown	42.67	18.94	7.32
	028	Unknown	Unknown	Unknown	Unknown	Unknown	Unknown	90.91	15.95	4.55
	029	Bacteria	Firmicutes	Unknown	Clostridiales	Unknown	Unknown	46.83	14.99	0
	030	Bacteria	Firmicutes	Clostridia	Lachnospirales	Lachnospiraceae	Unknown	49.19	5.05	27.27
	031*	Bacteria	Firmicutes	Clostridia	Acetivibrionales	Acetivibrionaceae	Unknown	64.51	5.24	0
	032	Unknown	Unknown	Unknown	Unknown	Unknown	Unknown	95.65	10.28	2.04
	033	Unknown	Unknown	Unknown	Unknown	Unknown	Unknown	82.13	12.38	4
	034	Unknown	Unknown	Unknown	Unknown	Unknown	Unknown	87.72	24.75	5.88
	035	Unknown	Unknown	Unknown	Unknown	Unknown	Unknown	92.1	16.64	8.7
	036	Unknown	Unknown	Unknown	Unknown	Unknown	Unknown	92.98	34.9	0
	037*	Bacteria	Firmicutes	Clostridia	Lachnospirales	Lachnospiraceae	Herbinix	56.94	3.51	0
	038	Unknown	Unknown	Unknown	Unknown	Unknown	Unknown	98.25	167.112	12.11
	039	Bacteria	Firmicutes	Clostridia	Acetivibrionales	Ruminiclostridiaceae	Unknown	32.54	3.51	0
	040*	Bacteria	Firmicutes	Clostridia	Lachnospirales	Lachnospiraceae	Herbinix	68.42	7.66	63.16
	041	Unknown	Unknown	Unknown	Unknown	Unknown	Unknown	65.62	14.26	4.55
	042	Unknown	Unknown	Unknown	Unknown	Unknown	Unknown	79.27	84.21	52.86
	043	Bacteria	Bacteroidota	Bacteroidia	Bacteroidales	Bacteroidaceae	Bacteroides	25.32	3.01	6.67
	044*	Bacteria	Firmicutes	Limnochordia	Unknown	Unknown	Unknown	75.43	5.07	20
	045	Unknown	Unknown	Unknown	Unknown	Unknown	Unknown	98.25	165.702	7.51
	046*	Bacteria	Firmicutes	Bacilli	Unknown	Unknown	Unknown	82.7	6	0
	047	Unknown	Unknown	Unknown	Unknown	Unknown	Unknown	91.26	10.89	6.67
	048	Bacteria	Firmicutes	Clostridia	Lachnospirales	Lachnospiraceae	Herbinix	26.48	2.63	0
	049	Bacteria	Firmicutes	Clostridia	Lachnospirales	Defluviitaleaceae	Unknown	34.82	5.93	0
	050*	Bacteria	Firmicutes	Clostridia	Lachnospirales	Defluviitaleaceae	Unknown	51.74	6.14	0
	051*	Bacteria	Bacteroidota	Bacteroidia	Bacteroidales	Unknown	Unknown	52.17	4.77	8.33
	052	Unknown	Unknown	Unknown	Unknown	Unknown	Unknown	90.87	36.82	0
	053	Unknown	Unknown	Unknown	Unknown	Unknown	Unknown	98.28	14.5	0
	054	Bacteria	Firmicutes	Clostridia	Clostridiales	Clostridiaceae	Clostridium	17.74	2.24	20
	055	Unknown	Unknown	Unknown	Unknown	Unknown	Unknown	100	107.922	14.29
	056	Unknown	Unknown	Unknown	Unknown	Unknown	Unknown	62.94	36.75	0.93
	057*	Bacteria	Firmicutes	Limnochordia	Unknown	Unknown	Unknown	81.26	6.09	0
	058	Unknown	Unknown	Unknown	Unknown	Unknown	Unknown	73.66	12.15	0
	059	Bacteria	Firmicutes	Bacilli	Acholeplasmatales	Unknown	Unknown	38.6	5.34	4.35
	060	Unknown	Unknown	Unknown	Unknown	Unknown	Unknown	98.28	90.99	48.31
	061*	Bacteria	Bacteroidota	Bacteroidia	Bacteroidales	Lentimicrobiaceae	Lentimicrobium	96.59	7.42	8.82
	062	Bacteria	Firmicutes	Bacilli	Unknown	Unknown	Unknown	29.74	9.41	0
	063	Unknown	Unknown	Unknown	Unknown	Unknown	Unknown	39.79	10.07	31.25
	064	Unknown	Unknown	Unknown	Unknown	Unknown	Unknown	100	151.792	1.89
	065	Bacteria	Cloacimonadota	Cloacimonadia	Cloacimonadales	Cloacimonadaceae	Cloacimonas	47.62	8.94	0
	066	Unknown	Unknown	Unknown	Unknown	Unknown	Unknown	80.82	63.66	5.8
	067	Bacteria	Firmicutes	Clostridia	Lachnospirales	Lachnospiraceae	Unknown	49.77	7.76	0
	068	Bacteria	Firmicutes	Clostridia	Lachnospirales	Lachnospiraceae	Herbinix	22.32	1.46	0
	069	Unknown	Unknown	Unknown	Unknown	Unknown	Unknown	44.07	12.44	11.11
	070	Bacteria	Firmicutes	Clostridia	Lachnospirales	Lachnospiraceae	Lachnospira	23.18	2.23	60
	071	Bacteria	Firmicutes	Clostridia	Lachnospirales	Lachnospiraceae	Anaerosporobacter	18.01	1.75	0
	072	Unknown	Unknown	Unknown	Unknown	Unknown	Unknown	59.88	10.53	3.7
	073	Unknown	Unknown	Unknown	Unknown	Unknown	Unknown	98.25	260.342	11.84
	074	Unknown	Unknown	Unknown	Unknown	Unknown	Unknown	89.12	19.67	1.82
	075	Bacteria	Bacteroidota	Bacteroidia	Bacteroidales	Bacteroidaceae	Bacteroides	20.43	1.51	9.09
	076	Unknown	Unknown	Unknown	Unknown	Unknown	Unknown	98.25	193.652	0.38
	077*	Bacteria	Firmicutes	Bacilli	Unknown	Unknown	Unknown	88.67	9.01	0
	078	Unknown	Unknown	Unknown	Unknown	Unknown	Unknown	90.52	31.74	21.28
	079	Unknown	Unknown	Unknown	Unknown	Unknown	Unknown	88.21	12.18	0
	080	Unknown	Unknown	Unknown	Unknown	Unknown	Unknown	79.58	21.93	1.82
	081	Unknown	Unknown	Unknown	Unknown	Unknown	Unknown	96.17	15.95	8
	082	Archaea	Euryarchaeota	Methanomicrobia	Methanomicrobiales	Methanocullaceae	Methanoculleus	21.24	1.39	0
	083	Unknown	Unknown	Unknown	Unknown	Unknown	Unknown	39.31	12.76	0
	084	Bacteria	Firmicutes	Clostridia	Lachnospirales	Unknown	Unknown	35.22	5.14	0
	085*	Bacteria	Firmicutes	Unknown	Unknown	Unknown	Unknown	80.11	3.08	0
	086	Bacteria	Spirochaetota	Spirochaetia	Treponematales	Treponemataceae	Treponema	15.03	0.4	0
	087	Bacteria	Firmicutes	Clostridia	Oscillospirales	Ruminococcaceae	Unknown	33.6	0	0
	088	Unknown	Unknown	Unknown	Unknown	Unknown	Unknown	93.57	43.75	1.32
	089	Unknown	Unknown	Unknown	Unknown	Unknown	Unknown	100	208.592	18.48
	090*	Archaea	Euryarchaeota	Methanomicrobia	Methanomicrobiales	Methanocullaceae	Methanoculleus	80.38	3.87	33.33
	091	Unknown	Unknown	Unknown	Unknown	Unknown	Unknown	78.32	30.86	16.49
	092	Unknown	Unknown	Unknown	Unknown	Unknown	Unknown	52.83	12.94	2.35
	093	Unknown	Unknown	Unknown	Unknown	Unknown	Unknown	53.8	19.2	0
	094	Unknown	Unknown	Unknown	Unknown	Unknown	Unknown	91.38	24.92	4.17
	095	Unknown	Unknown	Unknown	Unknown	Unknown	Unknown	89.56	106.062	4.79
	096	Bacteria	Firmicutes	Clostridia	Lachnospirales	Lachnospiraceae	Unknown	20.93	0.29	0
	097	Unknown	Unknown	Unknown	Unknown	Unknown	Unknown	86.33	87.42	17.05
	098	Bacteria	Firmicutes	Clostridia	Lachnospirales	Lachnospiraceae	Unknown	23.28	0.31	0
	099	Archaea	Euryarchaeota	Methanomicrobia	Methanomicrobiales	Methanospirillaceae	Methanospirillum	26.17	0.93	0
	100	Unknown	Unknown	Unknown	Unknown	Unknown	Unknown	63	11.92	3.85
	101	Unknown	Unknown	Unknown	Unknown	Unknown	Unknown	91.61	71.79	3.7
	102*	Bacteria	Firmicutes	Clostridia	Oscillospirales	Unknown	Unknown	68.16	4.92	8.33
	103	Unknown	Unknown	Unknown	Unknown	Unknown	Unknown	91.55	20.35	3.33
	104	Unknown	Unknown	Unknown	Unknown	Unknown	Unknown	80.55	10.38	3.92
	105	Unknown	Unknown	Unknown	Unknown	Unknown	Unknown	68.1	24.99	0
	106	Bacteria	Firmicutes	Clostridia	Clostridiales	Clostridiaceae	Clostridium	33.09	4.39	33.33
	107*	Bacteria	Firmicutes	Clostridia	Clostridiales	Clostridiaceae	Clostridium	50.06	6.97	66.67
	108*	Bacteria	Bacteroidota	Bacteroidia	Bacteroidales	Unknown	Unknown	79.01	8.21	13.64
	109*	Bacteria	Bacteroidota	Bacteroidia	Bacteroidales	Dysgonomonadaceae	Proteiniphilum	63.52	7.19	33.33
	110	Bacteria	Firmicutes	Clostridia	Tissierellales	Sedimentibacteraceae	Sedimentibacter	32.58	4.55	0
	111*	Archaea	Euryarchaeota	Methanobacteria	Methanobacteriales	Methanobacteriaceae	Methanobacterium	73.74	8.57	5.88
	112	Unknown	Unknown	Unknown	Unknown	Unknown	Unknown	8.18	0	0
	113	Unknown	Unknown	Unknown	Unknown	Unknown	Unknown	61.67	12.44	0
	114	Unknown	Unknown	Unknown	Unknown	Unknown	Unknown	62.78	12.83	0
	115	Bacteria	Firmicutes	Clostridia	Lachnospirales	Defluviitaleaceae	Unknown	12.5	0	0
	116	Unknown	Unknown	Unknown	Unknown	Unknown	Unknown	93.3	47.56	5.45
	117	Unknown	Unknown	Unknown	Unknown	Unknown	Unknown	96.39	119.412	1.18
	118	Unknown	Unknown	Unknown	Unknown	Unknown	Unknown	72.7	42.01	2.33
	119	Bacteria	Firmicutes	Clostridia	Unknown	Unknown	Unknown	16.03	1.75	0
	120	Bacteria	Firmicutes	Clostridia	Tissierellales	Unknown	Unknown	29.34	2.49	33.33
	121	Bacteria	Bacteroidota	Bacteroidia	Bacteroidales	Dysgonomonadaceae	Proteiniphilum	26.52	0.55	50
	122	Unknown	Unknown	Unknown	Unknown	Unknown	Unknown	94.51	117.352	3.76
	123	Unknown	Unknown	Unknown	Unknown	Unknown	Unknown	76.58	26.33	6.73
	124	Unknown	Unknown	Unknown	Unknown	Unknown	Unknown	74.76	24.02	2.56
	125	Bacteria	Firmicutes	Clostridia	Lachnospirales	Lachnospiraceae	Clostridium	43.4	2.91	0
	126	Bacteria	Firmicutes	Clostridia	Lachnospirales	Lachnospiraceae	Herbinix	47.89	7.61	5.56
	127	Bacteria	Firmicutes	Clostridia	Oscillospirales	Ruminococcaceae	Unknown	41.21	1.72	0
	128	Bacteria	Bacteroidota	Bacteroidia	Bacteroidales	Paludibacteraceae	Unknown	18.1	1.53	0
	129	Bacteria	Firmicutes	Clostridia	Lachnospirales	Lachnospiraceae	Unknown	23.45	3.45	0
	130	Unknown	Unknown	Unknown	Unknown	Unknown	Unknown	96.39	60.43	0
	131	Unknown	Unknown	Unknown	Unknown	Unknown	Unknown	97.37	131.102	2.53
	132	Bacteria	Firmicutes	Clostridia	Unknown	Unknown	Unknown	26.26	2.37	0
	133	Unknown	Unknown	Unknown	Unknown	Unknown	Unknown	50.12	15.63	0
	134*	Bacteria	Firmicutes	Clostridia	Lachnospirales	Lachnospiraceae	Kineothrix	78.46	9.27	3.33
	135	Unknown	Unknown	Unknown	Unknown	Unknown	Unknown	66.27	14.31	7.84
	136	Unknown	Unknown	Unknown	Unknown	Unknown	Unknown	61.9	25.06	0
	137	Bacteria	Fibrobacterota	Fibrobacteria	Fibrobacterales	Fibrobacteraceae	Unknown	35.52	2.59	0
	138	Bacteria	Firmicutes	Clostridia	Lachnospirales	Lachnospiraceae	Unknown	25.25	3.45	0
	139	Bacteria	Firmicutes	Clostridia	Tissierellales	Unknown	Unknown	26.08	6.14	0
	140	Unknown	Unknown	Unknown	Unknown	Unknown	Unknown	52.65	22.97	2.1
	141	Unknown	Unknown	Unknown	Unknown	Unknown	Unknown	81.02	44.94	0
	142	Unknown	Unknown	Unknown	Unknown	Unknown	Unknown	52.98	10.53	0
	143	Bacteria	Firmicutes	Clostridia	Lachnospirales	Lachnospiraceae	Unknown	31.82	5.34	0
	144	Unknown	Unknown	Unknown	Unknown	Unknown	Unknown	8.77	0	0
	145*	Bacteria	Firmicutes	Bacilli	Lactobacillales	Aerococcaceae	Jeotgalibaca	63.37	9.48	0
	146	Bacteria	Firmicutes	Bacilli	Unknown	Unknown	Unknown	33.22	0	0
	147	Bacteria	Unknown	Unknown	Unknown	Unknown	Unknown	70.67	32.93	0
	148	Bacteria	Firmicutes	Halanaerobiia	Halanaerobiales	Unknown	Unknown	20.79	2.12	0
	149	Bacteria	Bacteroidota	Bacteroidia	Bacteroidales	Dysgonomonadaceae	Petrimonas	22.9	1.64	0
	150	Bacteria	Firmicutes	Clostridia	Tissierellales	Unknown	Unknown	17.83	0.63	0
	151	Unknown	Unknown	Unknown	Unknown	Unknown	Unknown	61.56	12.98	0
	152	Bacteria	Firmicutes	Bacilli	Unknown	Unknown	Unknown	46.47	0.31	0
	153*	Archaea	Euryarchaeota	Methanosarcinia	Methanosarcinales	Methanosarcinaceae	Methanosarcina	58.84	2.77	14.29
	154	Bacteria	Unknown	Unknown	Unknown	Unknown	Unknown	63.42	15.38	20
	155	Bacteria	Unknown	Unknown	Unknown	Unknown	Unknown	35.33	11.88	27.27
	156	Bacteria	Spirochaetota	Spirochaetia	Sphaerochaetales	Sphaerochaetaceae	Sphaerochaeta	48.78	4.73	0
	157	Bacteria	Firmicutes	Bacilli	Unknown	Unknown	Unknown	35.73	0	0
	* MAGs with completeness above 50%, and contamination rate below 10%
	1 no single copy marker genes detected
	2 repetitive single copy marker genes detected
