# Supplementary material for: Impact of process temperature and organic loading rate on cellulolytic / hydrolytic biofilm microbiomes during biomethanation of ryegrass silage revealed by genome-centered metagenomics and metatranscriptomics
Source: Environ Microbiome. 2020 Mar 2;15:7. doi: 10.1186/s40793-020-00354-x (PMC8067321; doi:10.1186/s40793-020-00354-x)
Supplement: Supplementary file 5 — Additional file 5. Analysis of the key enzymes of AD pathways in metagenome-assembled genomes (MAGs). The genetic determinants were categorized according to the four stages of the AD process, namely hydrolysis, acidogenesis, acetogenesis and methanogenesis as described previously [23]. [file 40793_2020_354_MOESM5_ESM.xlsx]

## Sheet: Tabelle1
		Total number of hits to Elastic MetaGenome Browser (EMGB) entries
		Hydrolysis							Acidogenesis							Acetogenesis					Methanogenesis
	Metagenome assembled genome (MAG)	Esterases	Glycosidases	Cellulases	Beta-glucosidase	Enzymes acting on hemicellulose	Peptidases	Hydrolases	Glycolysis	Entner-Doudoroff pathway	Transformations of pyruvate -glycolytic fermentations	Transformation of lactate and acetate to butyrate, hydrogen and CO2	Transformation of ethanol and acetate to butyrate and H2	Wood-Ljungdahl pathway	Glycerol transformations	Acetate oxidation via reduction of fumarate to succinate	Butyrate oxidation	Propionate oxidation	Lactate oxidation	Ethanol oxidation	Hydrogenotrophic pathway	Acetotrophic pathway1	Methylotrophic pathway
	17*	35	42	0	3	3	15	45	8	0	19	0	4	3	0	8	6	7	11	5	2	0	2
	18*	27	24	0	8	5	19	73	7	1	20	4	2	4	1	7	3	2	11	8	3	0	0
	40	18	20	0	3	4	17	38	7	2	7	0	1	3	0	4	2	0	5	7	0	0	0
	50	21	5	1	0	0	27	38	3	0	5	1	3	3	0	3	4	0	4	3	0	0	0
	85	30	19	4	0	1	20	55	11	0	7	3	1	0	0	4	2	0	6	3	0	0	0
	107	19	11	0	0	0	16	48	8	1	11	1	2	4	0	4	3	0	9	5	0	0	0
	108*	26	45	2	8	6	27	54	7	1	15	0	3	3	1	8	0	12	5	2	0	0	0
	109	27	30	0	3	2	12	47	8	3	14	0	2	2	0	7	4	9	5	3	0	0	0
	111	32	12	0	1	1	15	50	3	0	16	0	1	1	0	15	1	8	6	2	22	1	9
	134*	22	34	0	7	3	22	42	16	1	14	1	6	3	3	8	6	2	6	7	0	0	0
	145	39	36	1	0	8	31	77	8	2	21	2	5	8	1	1	6	5	7	11	0	0	0
	* MAGs which showed increased transcriptional activity in responce to the organic loading rate (OLR) were aalyzed in addition
	1 only genes encoding the key enzymes that are unique for the acetoclastic methanogenesis were considered: - CO-methylating acetyl-CoA synthase (EC: 2.3.1.169) - 5-methyltetrahydrosarcinapterin:corrinoid/iron-sulfur protein Co-methyltransferase (EC: 2.1.1.245) - anaerobic carbon monoxide dehydrogenase (EC: 1.2.7.4)
